# Supplementary material for: Comorbidity and Malnutrition as Key Determinants of Mortality in Elderly Haemodialysis Patients: A One‐Year Observational Study
Source: J Cachexia Sarcopenia Muscle. 2025 Sep 24;16(5):e70062. doi: 10.1002/jcsm.70062 (PMC12457982; doi:10.1002/jcsm.70062)
Supplement: Supplementary file 1 — Table S1:Cox proportional hazard models for different etiologies, comorbidities, and clinical parameters in patients with CKD. Univariable and multivariable hazard ratios (HR) with 95% confidence intervals (CI) and p‐values are shown. The reference groups for categorical variables are indicated by "—". [file JCSM-16-e70062-s001.xlsx]

## Sheet: Hoja1
Variables	C	HR (univariable)	HR (multivariable)
ETIOLOGY	Surgery	-	-
	Unknown	0.56 (0.06-5.39, p=0.617)	1.26 (0.07-23.26, p=0.876)
	Diabetic CKD	1.01 (0.12-8.64, p=0.993)	1.44 (0.09-23.23, p=0.797)
	Vascular	1.11 (0.13-9.52, p=0.923)	2.70 (0.17-41.72, p=0.478)
	Nephritis	0.00 (0.00-Inf, p=0.998)	0.00 (0.00-Inf, p=0.999)
	Glomerulopathy	0.35 (0.02-5.61, p=0.459)	1.19 (0.05-30.16, p=0.914)
	Polycystic	0.00 (0.00-Inf, p=0.998)	0.00 (0.00-Inf, p=0.999)
COMORBILITY Cutoff 10.5	Lower	-	-
	Higher	6.39 (2.27-18.03, p<0.001)	2.75 (0.83-9.06, p=0.096)
MIS Cutoff 7.5	Lower	-	-
	Higher	12.05 (2.72-53.46, p=0.001)	8.15 (1.10-60.58, p=0.040)
Dependency cutoff	Lower	-	-
	Higher	0.14 (0.04-0.43, p=0.001)	0.55 (0.13-2.35, p=0.417)
Fried cutoff	0	-	-
	1	3.66 (1.17-11.50, p=0.026)	1.59 (0.44-5.77, p=0.481)
KTV	Mean (SD)	3.68 (0.86-15.70, p=0.079)	10.10 (1.64-62.34, p=0.013)
HD Hours/week	Mean (SD)	1.16 (0.82-1.65, p=0.399)	1.06 (0.64-1.74, p=0.819)
